# Supplementary material for: Asymmetric sheath coordination controls flagellar architecture and function in Leptospira spirochete
Source: EMBO J. 2026 Mar 17;45(9):2882–904. doi: 10.1038/s44318-026-00731-1 (PMC13144727; doi:10.1038/s44318-026-00731-1)
Supplement: Supplementary file 3 — Source data Fig. 1 [file 44318_2026_731_MOESM3_ESM.zip]

Archive with 5 entries (2 files):
- Figure 1/
- Figure 1/1B/
- Figure 1/1B/fig1B-original.png
- Figure 1/1C/
- Figure 1/1C/fig1C-original.tif
