# Supplementary material for: Asymmetric sheath coordination controls flagellar architecture and function in Leptospira spirochete
Source: EMBO J. 2026 Mar 17;45(9):2882–904. doi: 10.1038/s44318-026-00731-1 (PMC13144727; doi:10.1038/s44318-026-00731-1)
Supplement: Supplementary file 4 — Source data Fig. 2 [file 44318_2026_731_MOESM4_ESM.zip]

Archive with 15 entries (11 files):
- Figure 2/
- Figure 2/2A/
- Figure 2/2A/Lower_flaA2-complemented strain.tif
- Figure 2/2A/Lower_WT.tif
- Figure 2/2A/Lower_ΔflaA2.tif
- Figure 2/2A/Middle_flaA2-complemented strain.png
- Figure 2/2A/Middle_WT.png
- Figure 2/2A/Middle_ΔflaA2.png
- Figure 2/2A/Upper_flaA2-complemented strain.JPG
- Figure 2/2A/Upper_WT.JPG
- Figure 2/2A/Upper_ΔflaA2.JPG
- Figure 2/2B/
- Figure 2/2B/2B.xlsx
- Figure 2/2C/
- Figure 2/2C/2C.TIF
