# Supplementary material for: Asymmetric sheath coordination controls flagellar architecture and function in Leptospira spirochete
Source: EMBO J. 2026 Mar 17;45(9):2882–904. doi: 10.1038/s44318-026-00731-1 (PMC13144727; doi:10.1038/s44318-026-00731-1)
Supplement: Supplementary file 4 — Source data Fig. 2 [file 44318_2026_731_MOESM4_ESM.zip › Figure 2/2B/2B.xlsx]

## Sheet: Fig.2B
Strain	WT	flaA12 KO	flaA2 comp		t test	P values
mean (µm^2/s)	5.33955	1.19266	4.00234		WT vs flaA12 KO	1.16475e-05
sd	3.87442	0.86322	2.42446		WT vs comp	0.118705
n (cells)	26	53	48		flaA12 KO vs comp	2.90623e-10
	1.15992	3.17965	4.38035
	7.26789	3.85268	3.35625
	0.962327	2.22082	4.90159
	5.54634	4.52539	4.16113
	3.0065	0.540914	1.81316
	8.15969	1.00049	7.82954
	11.9088	0.531443	1.68823
	3.70127	0.937676	1.74986
	6.11211	1.85108	1.62599
	1.35501	1.55945	0.830072
	3.26805	1.18102	0.793132
	2.8544	1.2154	0.782863
	8.62218	2.08949	6.99434
	4.26978	0.903335	5.19267
	4.29698	0.708452	5.48879
	7.33492	0.81337	4.86676
	1.28403	0.460222	6.92519
	0.926385	0.926128	6.74947
	7.71323	1.39606	4.01229
	11.2572	0.930401	6.70477
	2.72817	0.427022	3.36906
	6.5103	0.802403	2.87459
	1.70922	0.856269	1.56946
	3.3647	3.20567	1.77552
	6.87733	0.558315	3.21602
	16.6317	0.242461	2.7408
		0.450446	1.40265
		2.09648	3.87038
		1.25924	7.46423
		0.619229	9.80267
		0.452325	3.42862
		1.04507	5.82394
		0.916018	7.72246
		1.55782	8.65371
		1.31708	2.76431
		0.636773	4.1675
		0.55146	5.82878
		1.35156	1.79933
		0.997227	0.890559
		1.18405	0.720903
		0.607717	6.72726
		0.673058	6.33052
		0.390155	0.876108
		1.34941	4.89621
		1.12201	2.60899
		1.25657	2.66178
		1.29519	1.63913
		1.31326	5.64022
		1.21346
		0.443917
		0.583953
		0.740587
		0.871361
