# Supplementary material for: Asymmetric sheath coordination controls flagellar architecture and function in Leptospira spirochete
Source: EMBO J. 2026 Mar 17;45(9):2882–904. doi: 10.1038/s44318-026-00731-1 (PMC13144727; doi:10.1038/s44318-026-00731-1)
Supplement: Supplementary file 5 — Source data Fig. 4 [file 44318_2026_731_MOESM5_ESM.zip]

Archive with 10 entries (5 files):
- Figure 4/
- Figure 4/4A/
- Figure 4/4A/Wild type.JPG
- Figure 4/4A/ΔfcpB_CL13.JPG
- Figure 4/4B/
- Figure 4/4B/4B.xlsx
- Figure 4/4C/
- Figure 4/4C/4C.TIF
- Figure 4/4D/
- Figure 4/4D/4D.xlsx
