# Supplementary material for: Asymmetric sheath coordination controls flagellar architecture and function in Leptospira spirochete
Source: EMBO J. 2026 Mar 17;45(9):2882–904. doi: 10.1038/s44318-026-00731-1 (PMC13144727; doi:10.1038/s44318-026-00731-1)
Supplement: Supplementary file 5 — Source data Fig. 4 [file 44318_2026_731_MOESM5_ESM.zip › Figure 4/4B/4B.xlsx]

## Sheet: Fig.4B
Strain	WT	KO13			P value
mean (mm^2)	9.0819	4.40831		t test	2.73228e-77
SD	1.56607	1.12047
n (colonies)	131	147
	7.40085	3.88486
	7.41485	3.38058
	6.77983	3.40859
	8.34405	3.09108
	7.17205	4.81872
	7.07866	4.41249
	7.47556	3.37124
	10.8841	2.951
	6.88255	3.33855
	7.8491	3.61871
	6.72847	4.15101
	6.77049	3.29186
	7.54093	4.27708
	6.73314	3.6047
	8.1526	6.28021
	16.9542	4.37514
	7.20007	3.84751
	6.74247	3.91288
	7.40085	3.84284
	8.26934	3.35256
	6.64442	4.11833
	7.54093	4.87942
	8.6709	4.8981
	8.98374	4.21171
	7.07866	3.98292
	7.99385	4.11833
	8.77829	5.28098
	8.18062	4.37047
	7.45221	4.20704
	7.70902	4.75335
	7.9098	4.07163
	11.4351	3.92688
	8.12459	4.74401
	8.61487	4.3658
	9.6141	3.96424
	8.45611	4.02961
	8.06856	5.39772
	8.40475	4.0763
	9.11448	4.00626
	8.15727	4.35646
	7.79774	5.14557
	8.33471	1.73698
	9.76351	3.79614
	9.39464	3.30587
	8.88569	5.05686
	7.95649	4.74401
	7.99852	3.86618
	7.64365	3.7121
	8.19463	2.63816
	7.45688	3.79147
	8.64288	3.11909
	8.17595	4.123
	8.57751	2.27395
	8.56817	3.97358
	9.00242	4.03428
	7.48022	3.9549
	11.155	2.99302
	8.45611	3.68408
	7.70902	3.04906
	7.76038	5.7806
	8.93705	2.34866
	8.88487	3.61871
	8.3271	3.79614
	8.79109	1.52219
	9.39822	3.35256
	10.7211	2.86695
	9.8474	3.05839
	9.80297	3.46462
	9.55124	2.84361
	10.3558	2.2366
	10.7359	2.40469
	9.83259	3.61404
	10.6816	2.81092
	11.1357	3.59069
	10.5878	2.96034
	10.8445	4.08564
	8.43076	3.07707
	11.2295	4.137
	9.2995	4.65962
	10.1732	4.90149
	12.1476	5.99729
	10.5533	5.6567
	9.9708	4.47699
	10.1386	4.20551
	10.5187	4.41776
	12.5277	4.89162
	9.85233	4.06236
	9.55617	4.14627
	10.1979	5.4099
	10.3459	4.69417
	9.31924	5.20259
	9.9165	4.75341
	9.19584	3.91428
	11.8021	7.31027
	10.0745	6.60936
	10.3311	4.6843
	10.494	4.56584
	10.0991	5.76036
	8.93423	6.2589
	9.15635	7.52252
	10.9876	6.07626
	10.1584	6.48102
	12.6264	5.93806
	10.8988	5.95286
	10.8938	5.30624
	9.74868	4.57077
	8.334	5.18284
	9.51722	4.70898
	10.2374	5.29637
	9.94592	4.65962
	9.50864	4.96072
	10.1088	6.23915
	11.2235	5.49381
	9.5215	3.86985
	9.36717	5.67151
	9.89019	8.0951
	10.4346	5.89363
	10.1903	5.6567
	9.26857	5.8344
	9.73586	3.69709
	8.40259	5.41484
	9.02849	5.32105
	8.33828	4.93604
	9.43576	6.81173
	8.64266	5.31611
	9.32001	4.69417
	8.86559	4.78796
	4.73717	4.63494
	7.41657	4.67937
	7.48088	5.64683
	7.10362	4.97059
		4.16108
		5.47407
		5.80972
		4.67443
		4.4375
		4.63988
		3.89947
		4.9854
		3.82049
		3.93896
		4.23512
		3.95377
		3.89947
		2.7938
		5.15816
		5.70113
