# Supplementary material for: Asymmetric sheath coordination controls flagellar architecture and function in Leptospira spirochete
Source: EMBO J. 2026 Mar 17;45(9):2882–904. doi: 10.1038/s44318-026-00731-1 (PMC13144727; doi:10.1038/s44318-026-00731-1)
Supplement: Supplementary file 5 — Source data Fig. 4 [file 44318_2026_731_MOESM5_ESM.zip › Figure 4/4D/4D.xlsx]

## Sheet: Fig.4D
	0% MC	0% MC	0.5%MC	0.5%MC		t test	P values
Strain	WT	fcpB KO13	WT	fcpB KO13		0% wt vs 0% fcpB	3.61662e-13
mean (µm^2/s)	6.52296	1.1778	10.2125	8.99766		0% wt vs 0.5% wt	5.316e-05
sd	3.74846	1.13289	4.25185	3.78976		0.5% wt vs 0.5% fcpB	0.18128
n (cells)	48	49	40	40		0% fcpB vs 0.5% fcpB	2.60797e-16
	4.10158	1.01505	9.14139	7.2713
	12.2025	0.442846	15.3926	8.3857
	7.92062	0.469639	10.2781	3.4599
	11.2636	5.59727	6.4955	8.483
	5.09664	0.714847	18.1513	12.099
	9.55737	0.841875	8.54751	15.536
	6.90179	2.68087	6.06391	11.673
	7.96782	1.84456	17.3406	6.8711
	6.80039	0.335038	5.40982	10.879
	13.9481	1.19226	12.4911	7.8339
	5.29126	0.534627	11.8795	9.3506
	5.90388	1.0757	16.0294	14.307
	2.95692	1.95819	4.77448	5.6939
	11.572	1.73366	10.4336	3.8461
	13.6626	0.462651	15.5545	12.472
	6.43501	2.96012	12.5774	11.513
	9.31434	1.59434	14.9041	14.189
	6.73776	1.15913	16.4486	11.515
	8.25069	0.234399	6.27253	9.331
	7.23034	3.20531	20.3785	8.4521
	8.15576	1.8774	13.1545	2.92626
	3.00271	0.107747	7.19578	7.02682
	1.15992	0.102142	7.7218	14.2355
	7.26789	0.487219	12.9846	8.08148
	0.962327	0.496461	13.5419	3.78305
	5.54634	0.757083	2.66563	5.01894
	3.0065	1.05924	6.42673	11.902
	8.15969	0.404477	12.5774	4.3844
	11.9088	1.34098	11.3443	13.1938
	3.70127	1.76369	5.42061	10.4529
	6.11211	0.253944	7.79617	4.38401
	1.35501	0.667747	9.26763	12.0955
	3.26805	0.170836	4.7614	13.2081
	2.8544	0.552072	7.76506	5.39496
	8.62218	0.36063	7.58325	16.1364
	4.26978	0.26094	8.80884	5.34474
	4.29698	1.02126	8.25469	5.07355
	7.33492	4.21671	7.93739	3.8518
	1.28403	0.471223	7.93025	12.0275
	0.926385	2.00795	6.7995	8.22298
	7.71323	0.790086
	11.2572	1.57691
	2.72817	0.181295
	6.5103	0.576914
	1.70922	1.31902
	3.3647	0.77417
	6.87733	3.29732
	16.6317	0.591177
		0.173066
