# Supplementary material for: Asymmetric sheath coordination controls flagellar architecture and function in Leptospira spirochete
Source: EMBO J. 2026 Mar 17;45(9):2882–904. doi: 10.1038/s44318-026-00731-1 (PMC13144727; doi:10.1038/s44318-026-00731-1)
Supplement: Supplementary file 6 — Source data Fig. 5 [file 44318_2026_731_MOESM6_ESM.zip]

Archive with 15 entries (10 files):
- Figure 5/
- Figure 5/5A/
- Figure 5/5A/WT.bmp
- Figure 5/5A/ΔfcpB.bmp
- Figure 5/5B/
- Figure 5/5B/WT-1.bmp
- Figure 5/5B/WT-2.bmp
- Figure 5/5B/WT-5.bmp
- Figure 5/5B/ΔfcpB-18.bmp
- Figure 5/5B/ΔfcpB-5.bmp
- Figure 5/5B/ΔfcpB-9.bmp
- Figure 5/5D/
- Figure 5/5D/5D.xlsx
- Figure 5/5E/
- Figure 5/5E/5E.xlsx
