# Supplementary material for: Asymmetric sheath coordination controls flagellar architecture and function in Leptospira spirochete
Source: EMBO J. 2026 Mar 17;45(9):2882–904. doi: 10.1038/s44318-026-00731-1 (PMC13144727; doi:10.1038/s44318-026-00731-1)
Supplement: Supplementary file 6 — Source data Fig. 5 [file 44318_2026_731_MOESM6_ESM.zip › Figure 5/5D/5D.xlsx]

## Sheet: Fig.5D
	PF curvature				cell end curvature			t test	P values
Strain	WT	ΔfcpB			WT	ΔfcpB		PF	2.35808e-05
mean(/µm)	3.18686	2.70733		mean(/µm)	0.709835	0.169205		cell end	2.20598e-10
sd	0.326555	0.302247		sd	0.158332	0.127197
n	20	20		n	16	12
	2.70152	2.82527			0.539768	0.485336
	3.01711	3.1431			0.602286	0.297707
	3.55597	2.55305			0.602849	0.139708
	2.96888	2.35826			0.770338	0.0687998
	2.87742	3.00166			0.493453	0.127379
	3.42427	2.71046			0.764721	0.102758
	3.22716	2.55739			0.71656	0.0895366
	2.95872	2.69581			0.697364	0.0789509
	2.84983	2.8001			0.79492	0.0955136
	3.48288	2.72957			1.01822	0.0738975
	2.55324	2.83046			0.768005	0.292979
	3.04292	2.61142			1.03234	0.177894
	3.33188	1.9757			0.481174
	3.8139	2.91799			0.698263
	3.12578	3.22791			0.627939
	3.07994	2.39376			0.74917
	3.57715	2.86115
	3.55807	2.91918
	3.3492	2.23999
	3.24126	2.79448
