# Supplementary material for: Asymmetric sheath coordination controls flagellar architecture and function in Leptospira spirochete
Source: EMBO J. 2026 Mar 17;45(9):2882–904. doi: 10.1038/s44318-026-00731-1 (PMC13144727; doi:10.1038/s44318-026-00731-1)
Supplement: Supplementary file 6 — Source data Fig. 5 [file 44318_2026_731_MOESM6_ESM.zip › Figure 5/5E/5E.xlsx]

## Sheet: Fig.5E
	/um	cell/PF	Apf/Acc
WT PF	3.19	0.222571	0.28629
fcpB PF	2.71	0.0627306	0.0669291
WT cell	0.71
fcpB cell	0.17
